# Supplementary material for: Prediction of Adverse Post-Infarction Left Ventricular Remodeling Using a Multivariate Regression Model
Source: Diagnostics (Basel). 2022 Mar 21;12(3):770. doi: 10.3390/diagnostics12030770 (PMC8947346; doi:10.3390/diagnostics12030770)
Supplement: Supplementary file 1 [file diagnostics-12-00770-s001.zip]

Archive with 1 entries (1 files):
- diagnostics-1602318-supplementary.pdf
